# Supplementary material for: Nutritional Function and Flavor Evaluation of a New Soybean Beverage Based on Naematelia aurantialba Fermentation
Source: Foods. 2022 Jan 20;11(3):272. doi: 10.3390/foods11030272 (PMC8834624; doi:10.3390/foods11030272)
Supplement: Supplementary file 1 [file foods-11-00272-s001.zip]

Archive with 1 entries (1 files):
- foods-1544806-supplementary.pdf
